# Supplementary material for: A 'meta-analysis' of effects of post-hatch food and water deprivation on development, performance and welfare of chickens
Source: PLoS One. 2017 Dec 13;12(12):e0189350. doi: 10.1371/journal.pone.0189350 (PMC5728577; doi:10.1371/journal.pone.0189350)
Supplement: S1 Data File — (XLSX) [file pone.0189350.s009.xlsx]

## Sheet: data
FACT_CODE	Categorie	Code_Referentie	exp_nr	fact_code	Age first feed	Age first water	exp_adlib_water	Duodenum Length t1	pw_sign	Duodenum Length t2	pw_sign	Duodenum Length t3	pw_sign	Duodenum Length t4	pw_sign	Duodenum Length t5	pw_sign	Duodenum Length t6	pw_sign	Duodenum Length t7	pw_sign	Duodenum Length t14	pw_sign	Duodenum Length t21	pw_sign	Duodenum Length t28	pw_sign	Duodenum Length t35	pw_sign	Duodenum Length t42	pw_sign	Jejunum Length t0	pw_sign	Jejunum Length t1	pw_sign	Jejunum Length t2	pw_sign	Jejunum Length t3	pw_sign	Jejunum Length t4	pw_sign	Jejunum Length t5	pw_sign	Jejunum Length t6	pw_sign	Jejunum Length t7	pw_sign	Jejunum Length t14	pw_sign
nvt	3	MA2_9	1		0	0	1
nvt	3	MA2_9	1		24	0	1
nvt	3	MA2_9	1		48	0	1
nvt	3	MA2_9	1		72	0	1
nvt	3	MA2_9	1		96	0	1
nvt	3	MA2_9	1		120	0	1
nvt	3	MA2_9	1		144	0	1
male_HTearly	1	MA1_19	1		0	0	0
male_HTearly	1	MA1_19	1		24	24	0
female_HTearly	1	MA1_22	1		0	0	0
female_HTearly	1	MA1_22	1		24	24	0
male_HTmid	1	MA1_22	1		0	0	0
male_HTmid	1	MA1_22	1		24	24	0
female_HTmid	1	MA1_22	1		0	0	0
female_HTmid	1	MA1_22	1		24	24	0
male_HTlate	1	MA1_22	1		0	0	0
male_HTlate	1	MA1_22	1		24	24	0
female_HTlate	1	MA1_22	1		0	0	0
female_HTlate	1	MA1_22	1		24	24	0
earlyhatch	1	MA1_22	1		0	0	0
earlyhatch	1	MA1_22	1		24	24	0
midhatch	1	MA1_27	1		0	0	1
midhatch	1	MA1_27	1		24	0	1
latehatch	1	MA1_27	1		0	0	1
latehatch	1	MA1_27	1		24	0	1
nvt	1	MA1_27	1		0	0	1
nvt	1	MA1_27	1		24	0	1
nvt	2	MA1_1	1		0	0	0
nvt	2	MA1_1	1		48	48	0
nvt	2	MA1_1	2		0	0	0
nvt	2	MA1_1	2		48	48	0
nvt	2	MA1_2	1		0	0	1
nvt	2	MA1_2	1		8	0	1
nvt	2	MA1_2	1		16	0	1
nvt	2	MA1_2	1		24	0	1
nvt	2	MA1_2	1		32	0	1
nvt	2	MA1_2	1		40	0	1
nvt	2	MA1_2	1		48	0	1
nvt	3	MA1_3	1		8	8	0
nvt	3	MA1_3	1		36	36	0
nvt	3	MA1_3	1		8	8	0
nvt	3	MA1_3	1		38	36	0
nvt	1	MA1_4	1		0	0	1
nvt	1	MA1_4	1		48	0	1
shortEggStorage	1	MA1_4	2		0	0	1
shortEggStorage	1	MA1_4	2		48	0	1
longEggStorage	3	MA1_5	1		2		0
longEggStorage	3	MA1_5	1		2 tot 30h		0
latehatch	3	MA1_5	1		2		0
latehatch	3	MA1_5	1		2 tot 30h		0
midhatch	1	MA1_5	2		0		0
midhatch	1	MA1_5	2		48		0
earlyhatch	1	MA1_5	2		0		0
earlyhatch	1	MA1_5	2		48		0
nvt	1	MA1_5	2		0		0
nvt	1	MA1_5	2		48		0
nvt	3	MA1_6	1		0		0
nvt	3	MA1_6	1		12		0
nvt	3	MA1_6	1		24		0
nvt	3	MA1_6	1		36		0
nvt	1	MA1_7	1		24	24	0
nvt	1	MA1_7	1		28	28	0
nvt	1	MA1_7	1		36	36	0
nvt	1	MA1_7	1		44	44	0
nvt	1	MA1_7	1		52	52	0
nvt	1	MA1_7	1		60	60	0
nvt	1	MA1_7	1		68	68	0
nvt	1	MA1_7	1		76	76	0
nvt	1	MA1_7	1		84	84	0
nvt	1	MA1_7	1		92	92	0
nvt	1	MA1_7	1		100	100	0
nvt	1	MA1_7	1		108	108	0
nvt	1	MA1_7	1		116	116	0
nvt	1	MA1_7	2		36	36	0
nvt	1	MA1_7	2		60	60	0
nvt	1	MA1_7	2		84	84	0
nvt	1	MA1_7	2		108	108	0
nvt	1	MA1_7	2		124	124	0
nvt	1	MA1_7	3		60	60	0
nvt	1	MA1_7	3		55.9	55.9	0
nvt	1	MA1_7	3		51.8	51.8	0
nvt	1	MA1_7	3		48	48	0
nvt	1	MA1_7	3		43.9	43.9	0
nvt	1	MA1_7	3		39.8	39.8	0
nvt	1	MA1_7	3		36	36	0
nvt	1	MA1_7	3		31.9	31.9	0
nvt	1	MA1_7	3		27.8	27.8	0
nvt	1	MA1_7	3		24	24	0
nvt	2	MA1_8	1		12	12	0
nvt	2	MA1_8	1		24	24	0
nvt	2	MA1_8	1		36	36	0
nvt	2	MA1_8	1		48	48	0
nvt	3	MA1_9	1		24	24	0
cobb	3	MA1_9	1		72	24	0
cobb	3	MA1_9	1		96	24	0
Ja57	2	MA1_10	1		8	8	1
Ja57	2	MA1_10	1		36	8	1
Hy_lineW98	2	MA1_10	1		8	8	1
Hy_lineW98	2	MA1_10	1		36	8	1
maleHT486	2	MA1_10	1		8	8	1
maleHT486	2	MA1_10	1		36	8	1
maleHT492	1	MA1_11	1		6	0	0
maleHT492	1	MA1_11	1		42	36	0
maleHT498	1	MA1_11	1		6	0	0
maleHT498	1	MA1_11	1		36	30	0
maleHT504	1	MA1_11	1		6	0	0
maleHT504	1	MA1_11	1		30	24	0
maleHT510	1	MA1_11	1		6	0	0
maleHT510	1	MA1_11	1		24	18	0
maleHT516	1	MA1_11	1		6	0	0
maleHT516	1	MA1_11	1		18	12	0
maleHT522	1	MA1_11	1		6	0	0
maleHT522	1	MA1_11	1		12	6	0
femaleHT486	1	MA1_11	1		6	0	0
femaleHT486	1	MA1_11	1		6	0	0
femaleHT492	1	MA1_11	1		6	0	0
femaleHT492	1	MA1_11	1		42	36	0
femaleHT498	1	MA1_11	1		6	0	0
femaleHT498	1	MA1_11	1		36	30	0
femaleHT504	1	MA1_11	1		6	0	0
femaleHT504	1	MA1_11	1		30	24	0
femaleHT510	1	MA1_11	1		6	0	0
femaleHT510	1	MA1_11	1		24	18	0
femaleHT516	1	MA1_11	1		6	0	0
femaleHT516	1	MA1_11	1		18	12	0
femaleHT522	1	MA1_11	1		6	0	0
femaleHT522	1	MA1_11	1		12	6	0
maleHT492	1	MA1_11	1		6	0	0
maleHT492	1	MA1_11	1		6	0	0
maleHT500	1	MA1_11	2		6	0	0
maleHT500	1	MA1_11	2		30	24	0
maleHT508	1	MA1_11	2		6	0	0
maleHT508	1	MA1_11	2		22	16	0
maleHT516	1	MA1_11	2		6	0	0
maleHT516	1	MA1_11	2		14	8	0
femaleHT492	1	MA1_11	2		6	0	0
femaleHT492	1	MA1_11	2		6	0	0
femaleHT500	1	MA1_11	2		6	0	0
femaleHT500	1	MA1_11	2		30	24	0
femaleHT508	1	MA1_11	2		6	0	0
femaleHT508	1	MA1_11	2		22	16	0
femaleHT516	1	MA1_11	2		6	0	0
femaleHT516	1	MA1_11	2		14	8	0
nvt	1	MA1_11	2		6	0	0
nvt	1	MA1_11	2		6	0	0
nvt	2	MA1_12	2		24	24	0
nvt	2	MA1_12	2		48	48	0
nvt	2	MA1_12	3		24	24	0
nvt	2	MA1_12	3		48	48	0
nvt	3	MA1_13	1		39	39	0
nvt	3	MA1_13	1		12	12	0
		MA1_14	1		8	8	0
		MA1_14	1		3	8	0
nvt	2	MA1_16	1		0	0	0
nvt	2	MA1_16	1		48	48	0
nvt	1	MA1_17	1		0	0	0
nvt	1	MA1_17	1		24	24	0
nvt	1	MA1_17	1		48	48	0
nowaterCHICKS	3	MA1_18	1		34	34	0
waterCHICKS	3	MA1_18	1		34	0	0
nowaterCHICKS	3	MA1_18	1		0	34	0
waterCHICKS	3	MA1_18	1		0	0	0
nowaterPOULTS	3	MA1_18	1		48	48	0
waterPOULTS	3	MA1_18	1		48	0	0
nowaterPOULTS	3	MA1_18	1		0	48	0
waterPOULTS	3	MA1_18	1		0	0	0
CHICKS	3	MA1_18	2		34	34	0
CHICKS	3	MA1_18	2		34	0	0
POULTS	3	MA1_18	2		48	48	0
POULTS	3	MA1_18	2		48	0	0
CHICKS	3	MA1_18	4		34	34	0
CHICKS	3	MA1_18	4		0	34	0
CHICKS	3	MA1_18	4		34	0	0
CHICKS	3	MA1_18	5		34	34	0
CHICKS	3	MA1_18	5		0	34	0
nvt	3	MA1_20	1		0	0	1
nvt	3	MA1_20	1		18	0	1
nvt	3	MA1_20	1		36	0	1
nvt	1	MA1_21	1		0	0	0
nvt	1	MA1_21	1		24	24	0
nvt	1	MA1_21	1		48	48	0
male_cobb	2	MA1_23	1		0	24	0
male_cobb	2	MA1_23	1		24	24	0
male_turkey	2	MA1_23	1		0	24	0
male_turkey	2	MA1_23	1		24	24	0
female_cobb	2	MA1_23	1		0	24	0
female_cobb	2	MA1_23	1		24	24	0
female_turkey	2	MA1_23	1		0	24	0
female_turkey	2	MA1_23	1		24	24	0
male_cobbHTlate	2	MA1_23	1		0	24	0
male_cobbHTlate	2	MA1_23	1		24	24	0
male_turkeyHTlate	2	MA1_23	1		0	24	0
male_turkeyHTlate	2	MA1_23	1		24	24	0
female_cobbHTlate	2	MA1_23	1		0	24	0
female_cobbHTlate	2	MA1_23	1		24	24	0
female_turkeyHTlate	2	MA1_23	1		0	24	0
female_turkeyHTlate	2	MA1_23	1		24	24	0
HT487	1	MA1_27	1		6	6	0
HT487	1	MA1_27	1		35	35	0
HT494	1	MA1_27	1		6	6	0
HT494	1	MA1_27	1		28	28	0
HT500	1	MA1_27	1		6	6	0
HT500	1	MA1_27	1		22	22	0
HT516	1	MA1_27	1		6	6	0
HT516	1	MA1_27	1		6	6	0
HT487	1	MA1_27	2		6	6	0
HT487	1	MA1_27	2		35	35	0
HT494	1	MA1_27	2		6	6	0
HT494	1	MA1_27	2		28	28	0
HT500	1	MA1_27	2		6	6	0
HT500	1	MA1_27	2		22	22	0
HT516	1	MA1_27	2		6	6	0
HT516	1	MA1_27	2		6	6	0
male_HGline	2	MA1_29	2		0	0	1
male_HGline	2	MA1_29	2		72	0	1
male_LGline	2	MA1_29	2		0	0	1
male_LGline	2	MA1_29	2		72	0	1
female_HGline	2	MA1_29	2		0	0	1
female_HGline	2	MA1_29	2		72	0	1
female_LGline	2	MA1_29	2		0	0	1
female_LGline	2	MA1_29	2		72	0	1
nvt	2	MA1_29	3		0	0	1
nvt	2	MA1_29	3		16	0	1
nvt	3	MA2_1	1		0	0	0
nvt	3	MA2_1	1		16	16	0
nvt	3	MA2_1	1		32	32	0
nvt	3	MA2_1	1		48	48	0
nvt	1	MA2_2	1		0	0	0
nvt	1	MA2_2	1		48	48	0
flock35wkn	3	MA2_4	1		0	0	0
flock35wkn	3	MA2_4	1		4	4	0
flock35wkn	3	MA2_4	1		10	10	0
flock45wkn	3	MA2_4	2		0	0	0
flock45wkn	3	MA2_4	2		4	4	0
flock45wkn	3	MA2_4	2		10	10	0
flock56wkn	3	MA2_4	3		0	0	0
flock56wkn	3	MA2_4	3		4	4	0
flock56wkn	3	MA2_4	3		10	10	0
nvt	1	MA2_6	1		3	3	0
nvt	1	MA2_6	1		39	39	0
nvt	2	MA2_8	1		6	6	0					11.2				14.3	a																					19.7				27.9
nvt	2	MA2_8	1		30	30	0					11.5				13	b																					20.7				27.5
nvt	2	MA2_8	1		54	54	0					10.6				13	b																					16.4				25.9
nvt	2	MA2_8	2		6	6	0					12.1	a			13	a																					20.6	a			23.9	a
nvt	2	MA2_8	2		30	30	0					11.1	b			12.9	a																					18	b			23.4	a
nvt	2	MA2_8	2		54	54	0					9.8	c			11.8	b																					15.8	c			20.7	b
nvt	2	MA2_8	3		6	6	0
nvt	2	MA2_8	3		30	30	0
nvt	2	MA2_8	3		54	54	0
YoungFlock	1	MA2_10	1		6.5	6.5	0																									38	b
YoungFlock	1	MA2_10	1		21.5	21.5	0																									42	a
OldFlock	1	MA2_10	1		6.5	6.5	0
OldFlock	1	MA2_10	1		21.5	21.5	0
nvt	1	MA2_11	1		0	0	0
nvt	1	MA2_11	1		48	48	0
nvt	2	MA2_12	1		12	12	1
nvt	2	MA2_12	1		18	12	1
nvt	2	MA2_12	1		24	12	1
nvt	2	MA2_12	1		30	12	1
nvt	2	MA2_12	1		36	12	1
nvt	2	MA2_12	1		42	12	1
nvt	2	MA2_12	1		48	12	1
nvt	1	MA2_13	1		8	8	1
nvt	1	MA2_13	1		32	8	1
nvt	1	MA2_13	1		56	8	1
nvt	2	MA2_14	1		0	0	0
nvt	2	MA2_14	1		12	12	0
nvt	2	MA2_14	1		24	24	0
nvt	2	MA2_14	1		36	36	0
nvt	2	MA2_14	1		48	48	0
nvt	1	MA2_16	1		6	6	0
nvt	1	MA2_16	1		36	36	0
earlyhatch	1	MA2_17	1		3	3	0
earlyhatch	1	MA2_17	1		26	26	0
midhatch	1	MA2_17	1		3	3	0
midhatch	1	MA2_17	1		19	19	0
latehatch	1	MA2_17	1		3	3	0
latehatch	1	MA2_17	1		13	13	0
YoungFlock	2	MA2_19	1		0	0	1
YoungFlock	2	MA2_19	1		48	0	1
MediumAgeFlock	2	MA2_19	2		0	0	1
MediumAgeFlock	2	MA2_19	2		48	0	1
OldFlock	2	MA2_19	3		0	0	1
OldFlock	2	MA2_19	3		48	0	1
nvt	2	MA2_20	3		0	0	0
nvt	2	MA2_20	3		27	27	0
nvt	2	MA2_21	1		0	0	0
nvt	2	MA2_21	1		48	0	0
earlyhatch	1	MA2_22	1		3	3	0
earlyhatch	1	MA2_22	1		43.3	43.3	0
midhatch	1	MA2_22	1		3	3	0
midhatch	1	MA2_22	1		32.2	32.2	0
latehatch	1	MA2_22	1		3	3	0
latehatch	1	MA2_22	1		26.5	26.5	0
Cage	1	MA2_24	1		0	0	0
Cage	1	MA2_24	1		72	72	0
Floor	1	MA2_24	1		0	0	0
Floor	1	MA2_24	1		72	72	0
nvt	2	MA2_25	1		0	0	1
nvt	2	MA2_25	1		48	0	1
nvt	3	MA2_26	1		0	?	0																	22						29.5
nvt	3	MA2_26	1		24	?	0																	22						32.5
nvt	3	MA2_26	1		48	?	0																	21						32.5
nvt	2	MA2_27	1		10	4	0
nvt	2	MA2_27	1		30	24	0
nvt	1	MA2_29	1		0	0	1
nvt	1	MA2_29	1		72	0	1
nvt	2	MA2_34	1		12	12	1
nvt	2	MA2_34	1		24	12	1
nvt	2	MA2_34	1		36	12	1
nvt	2	MA2_34	1		48	12	1
nvt	2	MA2_34	1		60	12	1
nvt	2	MA2_34	1		72	12	1
nvt	2	MA2_35	1		0	0	0
nvt	2	MA2_35	1		48	48	0
2	2	MA3-Yu et al., 2016	2	2	0	0	0	0	a	0	a	0	a	0	a	0	a	0	a	0	a	0	a	0	a	0	a	0	a	0	a	0	a	0	a	0	a	0	a	0	a	0	a	0	a	0	a	0	a
2	2	MA3-Yu et al., 2016	2	2	0	0	0		b		b		b		b		b		b		b		b		b		b		b		b		b		b		b		b		b		b		b		b		b
2	2	MA3-Yu et al., 2016	2	2	0	0	0		c		c		c		c		c		c		c		c		c		c		c		c		c		c		c		c		c		c		c		c		c
2	2	MA3-Yu et al., 2016	2	2	0	0	0		d		d		d		d		d		d		d		d		d		d		d		d		d		d		d		d		d		d		d		d		d
2	2	MA3-Yu et al., 2016	2	2	0	0	0		e		e		e		e		e		e		e		e		e		e		e		e		e		e		e		e		e		e		e		e		e
2	2	MA3-Yu et al., 2016	2	2	0	0	0		ab		ab		ab		ab		ab		ab		ab		ab		ab		ab		ab		ab		ab		ab		ab		ab		ab		ab		ab		ab		ab
2	2	MA3-Yu et al., 2016	2	2	0	0	0		bc		bc		bc		bc		bc		bc		bc		bc		bc		bc		bc		bc		bc		bc		bc		bc		bc		bc		bc		bc		bc
2	2	MA3-Yu et al., 2016	2	2	0	0	0		cd		cd		cd		cd		cd		cd		cd		cd		cd		cd		cd		cd		cd		cd		cd		cd		cd		cd		cd		cd		cd
2	2	MA3-Yu et al., 2016	2	2	72	72	0		de		de		de		de		de		de		de		de		de		de		de		de		de		de		de		de		de		de		de		de		de
2	2	MA3-Yu et al., 2016	2	2	72	72	0
2	2	MA3-Yu et al., 2016	2	2	72	72	0
2	2	MA3-Yu et al., 2016	2	2	72	72	0
2	2	MA3-Yu et al., 2016	2	2	72	72	0
2	2	MA3-Yu et al., 2016	2	2	72	72	0
2	2	MA3-Yu et al., 2016	2	2	72	72	0
2	2	MA3-Yu et al., 2016	2	2	72	72	0
nvt	1	MA3-Uni et al., 2003	1	nvt	0	0	0
nvt	1	MA3-Uni et al., 2003	1	nvt	48	48	0
nvt	3	MA3-Uni et al., 1998	1	nvt	0	0	1
nvt	3	MA3-Uni et al., 1998	1	nvt	36	0	1
nvt	2	MA3-Xin and Lee, 1997	1	nvt	0	0	1
nvt	2	MA3-Xin and Lee, 1997	1	nvt	0	0	1
nvt	2	MA3-Xin and Lee, 1997	1	nvt	72	0	1
nvt	2	MA3-Xin and Lee, 1997	1	nvt	72	0	1
nvt	2	MA3-Xin and Lee, 1997	1	nvt	72	72	0
nvt	3	MA3-Price et al., 2015	1	nvt	0	0	1
nvt	3	MA3-Price et al., 2015	1	nvt	6	0	1
nvt	3	MA3-Price et al., 2015	1	nvt	12	0	1
nvt	3	MA3-Price et al., 2015	1	nvt	24	0	1
nvt	3	MA3-Shira et al., 2005	1	nvt	0	0	0
nvt	3	MA3-Shira et al., 2005	1	nvt	72	72	0
nvt	3	MA3-Dibner et al., 1998	1	nvt	0	0	0
nvt	3	MA3-Dibner et al., 1998	1	nvt	48	48	0
challenge	3	MA3-Dibner et al., 1998	2	3-challenge	0	0	0
challenge	3	MA3-Dibner et al., 1998	2	4-challenge	48	48	0
nvt	1	MA3-Geyra et al., 2001	1	nvt	0	0	0
nvt	1	MA3-Geyra et al., 2001	1	nvt	48	48	0
nvt	2	MA3-Mozdziak et al., 2002	1	nvt	0	0	0
nvt	2	MA3-Mozdziak et al., 2002	1	nvt	72	0	0
nvt	1	MA3-Halevy et al., 2000	1	nvt	0	0	0
nvt	1	MA3-Halevy et al., 2000	1	nvt	48	48	0
1-Hatchery	3	MA3-Van de Ven et al., 2012	1	1-Hatchery	0	0	1
2-Patio	1	MA3-Van de Ven et al., 2012	1	2-Patio	0	0	1
3-Hatchery	3	MA3-Van de Ven et al., 2012	1	3-Hatchery	0	0	1
4-Patio	1	MA3-Van de Ven et al., 2012	1	4-Patio	0	0	1
1-Hatchery	1	MA3-Van de Ven et al., 2011	1	1-Hatchery	0	0	1
1-Hatchery	1	MA3-Van de Ven et al., 2011	1	1-Hatchery	0	0	1
1-Hatchery	1	MA3-Van de Ven et al., 2011	1	1-Hatchery	0	0	1
2-Patio	1	MA3-Van de Ven et al., 2011	1	2-Patio	0	0	1
2-Patio	1	MA3-Van de Ven et al., 2011	1	2-Patio	0	0	1
2-Patio	1	MA3-Van de Ven et al., 2011	1	2-Patio	0	0	1
1-Hatchery	1	MA3-Van de Ven et al., 2013	1	1-Hatchery	0	0	1
1-Hatchery	1	MA3-Van de Ven et al., 2013	1	1-Hatchery	0	0	1
1-Hatchery	1	MA3-Van de Ven et al., 2013	1	1-Hatchery	0	0	1
2-Patio	1	MA3-Van de Ven et al., 2013	1	2-Patio	0	0	1
2-Patio	1	MA3-Van de Ven et al., 2013	1	2-Patio	0	0	1
2-Patio	1	MA3-Van de Ven et al., 2013	1	2-Patio	0	0	1
with_water	2	MA3-Maiorka et al., 2003	1	with_water	0	0	0	9.46		10.62		2016-08-10																						18.25		19.79		23.62
with_water	2	MA3-Maiorka et al., 2003	1	with_water	72	0	0	8.54		8.95		8.54																						15.37		16.75		16.96
nowater	2	MA3-Maiorka et al., 2003	1	nowater	0	72	0	9.12		10.12		10.21																						16.5		18.62		22.46
nowater	2	MA3-Maiorka et al., 2003	1	nowater	72	72	0	8.87		9.46		8.42																						17.12		17.92		18.12
Ross308	1	MA3-Simon et al., 2014	1	Ross308	0	0	0
Ross308	1	MA3-Simon et al., 2014	1	Ross308	72	72	0
Lohman Brown	1	MA3-Simon et al., 2014	1	Lohman Brown	0	0	0
Lohman Brown	1	MA3-Simon et al., 2014	1	Lohman Brown	72	72	0
Ross308	1	MA3-Nielsen et al., 2010	1	Ross308	0	0	1
Ross308	1	MA3-Nielsen et al., 2010	1	Ross308	0	0	1
Ross308	1	MA3-Nielsen et al., 2010	1	Ross308	0	0	1
LB	1	MA3-Nielsen et al., 2010	1	LB	0	0	1
LB	1	MA3-Nielsen et al., 2010	1	LB	0	0	1
LB	1	MA3-Nielsen et al., 2010	1	LB	0	0	1
1-light weight eggs (64-66g)	1	MA3-Lourens (99/3)	1	1-light weight eggs (64-66g)	NA		0
2-middel weight eggs (70-72g)	1	MA3-Lourens (99/3)	1	2-middel weight eggs (70-72g)	NA		0
3-Heavy weight eggs (78-84g)	1	MA3-Lourens (99/3)	1	3-Heavy weight eggs (78-84g)	NA	NA	0
nvt	1	MA3-Richards et al., 2010	1	nvt	0	0	1
nvt	1	MA3-Richards et al., 2010	1	nvt	48	0	1
[truncated: 436 more columns]

## Sheet: OVERVIEW OF GUT TRAITS
Duodenum Length t3	Duodenum Length t5	Duodenum Length t21	Duodenum Length t42	Jejunum Length t0	Jejunum Length t3	Jejunum Length t5	Jejunum Length t21	Jejunum Length t42																							pw_sign	Rel_Ileum_weight_t42	pw_sign	Intestine_length_cm_t0	pw_sign	Intestine_length_cm_t1	pw_sign	Intestine_length_cm_t2	pw_sign	Intestine_length_cm_t3	pw_sign	Intestine_length_cm_t4	pw_sign	Intestine_length_cm_t5	pw_sign	Intestine_length_cm_t6	pw_sign	Intestine_length_cm_t7	pw_sign
Ileum Length t3	Ileum Length t5	Ileum Length t7	Ileum Length t21	Ileum Length t42
Rel_Duodenum_weight_t3	Rel_Duodenum_weight_t5	Rel_Duodenum_weight_t7	Rel_Duodenum_weight_t14	Rel_Duodenum_weight_t21	Rel_Duodenum_weight_t42																pw_sign	Intestine_length_cm_t1	pw_sign	Intestine_length_cm_t2	pw_sign	Intestine_length_cm_t3	pw_sign	Intestine_length_cm_t4	pw_sign	Intestine_length_cm_t5	pw_sign	Intestine_length_cm_t6	pw_sign	Intestine_length_cm_t7	pw_sign	Intestine_length_cm_t14	pw_sign	Intestine_length_cm_t21	pw_sign	rel Intenstine weight t1	pw_sign	rel Intenstine weight t2	pw_sign	rel Intenstine weight t4	pw_sign	rel Intenstine weight t7	pw_sign	rel Intenstine weight t14	pw_sign
		Rel_Jejunum_weight_t3	Rel_Jejunum_weight_t5	Rel_Jejunum_weight_t7	Rel_Jejunum_weight_t21	Rel_Jejunum_weight_t42
Rel_Ileum_weight_t3	Rel_Ileum_weight_t5	Rel_Ileum_weight_t7	Rel_Ileum_weight_t21	Rel_Ileum_weight_t42																				Intestine_length_cm_t21	pw_sign	rel Intenstine weight t1	pw_sign	rel Intenstine weight t2	pw_sign	rel Intenstine weight t4	pw_sign	rel Intenstine weight t7	pw_sign	rel Intenstine weight t14	pw_sign	rel Intenstine weight t21	pw_sign	Small Intenstine weight_t3	pw_sign	Small Intenstine weight_t35	pw_sign	Two_cicum_length_cm_t0	pw_sign	Two_cicum_length_cm_t1	pw_sign	Two_cicum_length_cm_t2	pw_sign	Two_cicum_length_cm_t3	pw_sign
Intestine_length_cm_t0	Intestine_length_cm_t1	Intestine_length_cm_t2	Intestine_length_cm_t3	Intestine_length_cm_t4	Intestine_length_cm_t5	Intestine_length_cm_t6	Intestine_length_cm_t7	Intestine_length_cm_t14	Intestine_length_cm_t21									pw_sign	rel Intenstine weight t14	pw_sign	rel Intenstine weight t21	pw_sign	Small Intenstine weight_t3	pw_sign	Small Intenstine weight_t35	pw_sign	Two_cicum_length_cm_t0	pw_sign	Two_cicum_length_cm_t1	pw_sign	Two_cicum_length_cm_t2	pw_sign	Two_cicum_length_cm_t3	pw_sign	Two_cicum_length_cm_t4	pw_sign	Two_cicum_length_cm_t5	pw_sign	Two_cicum_length_cm_t6	pw_sign	Two_cicum_length_cm_t7	pw_sign	Duodenum villus heigth_t1	pw_sign	Duodenum villus heigth_t2	pw_sign	Duodenum villus heigth_t4	pw_sign	Duodenum villus heigth_t7
rel Intenstine weight t1	rel Intenstine weight t2	rel Intenstine weight t4	rel Intenstine weight t7	rel Intenstine weight t14	rel Intenstine weight t21	Small Intenstine weight_t3	Small Intenstine weight_t35											Two_cicum_length_cm_t6	pw_sign	Two_cicum_length_cm_t7	pw_sign	Duodenum villus heigth_t1	pw_sign	Duodenum villus heigth_t2	pw_sign	Duodenum villus heigth_t4	pw_sign	Duodenum villus heigth_t7	pw_sign	Duodenum villus heigth_t14	pw_sign	Duodenum villus heigth_t21	pw_sign	Duodenum cript depth t1	pw_sign	Duodenum cript depth t2	pw_sign	Duodenum cript depth t4	pw_sign	Duodenum cript depth t7	pw_sign	Duodenum cript depth t14	pw_sign	Duodenum cript depth t21	pw_sign	duodenum villus width_t4	pw_sign	Jejunum Muscle thickness_t7	pw_sign
Two_cicum_length_cm_t0	Two_cicum_length_cm_t1	Two_cicum_length_cm_t2	Two_cicum_length_cm_t3	Two_cicum_length_cm_t4	Two_cicum_length_cm_t5	Two_cicum_length_cm_t6	Two_cicum_length_cm_t7											pw_sign	Duodenum villus heigth_t21	pw_sign	Duodenum cript depth t1	pw_sign	Duodenum cript depth t2	pw_sign	Duodenum cript depth t4	pw_sign	Duodenum cript depth t7	pw_sign	Duodenum cript depth t14	pw_sign	Duodenum cript depth t21	pw_sign	duodenum villus width_t4	pw_sign	Jejunum Muscle thickness_t7	pw_sign	Jejunum Muscle thickness_t21	pw_sign	Jejunum Mucosa thickness t14	pw_sign	Jejunum Mucosa thickness t21	pw_sign	Jejunum cript depth_t1	pw_sign	Jejunum cript depth_t2	pw_sign	Jejunum cript depth_t4	pw_sign	Jejunum cript depth_t7
Duodenum villus heigth_t1	Duodenum villus heigth_t2	Duodenum villus heigth_t4	Duodenum villus heigth_t7	Duodenum villus heigth_t14	Duodenum villus heigth_t21	Duodenum cript depth t1	Duodenum cript depth t2	Duodenum cript depth t4										pw_sign	Jejunum Muscle thickness_t21	pw_sign	Jejunum Mucosa thickness t14	pw_sign	Jejunum Mucosa thickness t21	pw_sign	Jejunum cript depth_t1	pw_sign	Jejunum cript depth_t2	pw_sign	Jejunum cript depth_t4	pw_sign	Jejunum cript depth_t7	pw_sign	Jejunum cript depth_t14	pw_sign	Jejunum cript depth_t21	pw_sign	Jejunum villus width_t0	pw_sign	Jejunum villus heigth_t0	pw_sign	Jejunum villus heigth_t1	pw_sign	Jejunum villus heigth_t2	pw_sign	Jejunum villus heigth_t4	pw_sign	Jejunum villus heigth_t7	pw_sign	Jejunum villus heigth_t14
Duodenum cript depth t7	Duodenum cript depth t14	Duodenum cript depth t21		duodenum villus width_t4		Jejunum Muscle thickness_t7	Jejunum Muscle thickness_t21	Jejunum Mucosa thickness t14	Jejunum Mucosa thickness t21									pw_sign	Jejunum cript depth_t14	pw_sign	Jejunum cript depth_t21	pw_sign	Jejunum villus width_t0	pw_sign	Jejunum villus heigth_t0	pw_sign	Jejunum villus heigth_t1	pw_sign	Jejunum villus heigth_t2	pw_sign	Jejunum villus heigth_t4	pw_sign	Jejunum villus heigth_t7	pw_sign	Jejunum villus heigth_t14	pw_sign	Jejunum villus heigth_t21	pw_sign	Jejunum villus cript ratio t14	pw_sign	Jejunum villus cript ratio t21	pw_sign	Jejunum villus width_t4	pw_sign	Jejunum surface area_t7	pw_sign	Jejunum surface area_t21	pw_sign	Jejunum Mucosal tissue protein content_t7
Jejunum cript depth_t1	Jejunum cript depth_t2	Jejunum cript depth_t4	Jejunum cript depth_t7	Jejunum cript depth_t14	Jejunum cript depth_t21		Jejunum villus width_t0														Jejunum villus heigth_t21	pw_sign	Jejunum villus cript ratio t14	pw_sign	Jejunum villus cript ratio t21	pw_sign	Jejunum villus width_t4	pw_sign	Jejunum surface area_t7	pw_sign	Jejunum surface area_t21	pw_sign	Jejunum Mucosal tissue protein content_t7	pw_sign	Jejunum digestive enzym maltase activity_t7	pw_sign	Jejunum digestive enzym sucrase activity_t7	pw_sign	Jejunum digestive enzym Alkanline Phosphatase activity_t7	pw_sign	Ileum Muscle thickness_t7	pw_sign	Ileum Muscle thickness_t21	pw_sign	Ileum Mucosa thickness t14	pw_sign	Ileum Mucosa thickness t21	pw_sign	Ileum cript depth_t2
Jejunum villus heigth_t0	Jejunum villus heigth_t1	Jejunum villus heigth_t2	Jejunum villus heigth_t4	Jejunum villus heigth_t7	Jejunum villus heigth_t14	Jejunum villus heigth_t21
Jejunum villus cript ratio t14	Jejunum villus cript ratio t21	Jejunum villus width_t4	Jejunum surface area_t7	Jejunum surface area_t21
Jejunum Mucosal tissue protein content_t7	Jejunum digestive enzym maltase activity_t7	Jejunum digestive enzym sucrase activity_t7	Jejunum digestive enzym Alkanline Phosphatase activity_t7	Ileum Muscle thickness_t7	Ileum Muscle thickness_t21	Ileum Mucosa thickness t14	Ileum Mucosa thickness t21
Ileum cript depth_t2	Ileum cript depth_t4	Ileum cript depth_t7	Ileum cript depth_t14	Ileum cript depth_t21
Ileum villus heigth_t2	Ileum villus heigth_t4	Ileum villus heigth_t7	Ileum villus heigth_t14	Ileum villus heigth_t21												Blood glucose_t7	pw_sign	Blood glucose_t14	pw_sign	PlasmaT3_t1	pw_sign	PlasmaT3_t2	pw_sign	PlasmaT3_t4	pw_sign	Liver_glycogen_t5	pw_sign
Ileum villus cript ratio t14	Ileum villus cript ratio t21	Ileum villus width_t4	Ileum surface area_t7	Ileum surface area_t21												pw_sign	PlasmaT3_t4	pw_sign	Liver_glycogen_t5	pw_sign
Plasma Glucose conc_t2	Plasma Glucose conc_t5	Blood glucose_t3	Blood glucose_t7	Blood glucose_t14
PlasmaT3_t1	PlasmaT3_t2	PlasmaT3_t4		Liver_glycogen_t5
[truncated: 171 more columns]
