# Supplementary material for: A 'meta-analysis' of effects of post-hatch food and water deprivation on development, performance and welfare of chickens
Source: PLoS One. 2017 Dec 13;12(12):e0189350. doi: 10.1371/journal.pone.0189350 (PMC5728577; doi:10.1371/journal.pone.0189350)
Supplement: S2 Data File — (XLSX) [file pone.0189350.s010.xlsx]

## Sheet: data
Code_Reference (paper)	exp_nr	Categorie	FACTORIAL_DESIGN_CODE	Age first feed	Age first water	exp_adlib_water	YSc_cp%_t72	pw_sign	YSc_lipids%_t72	pw_sign	YSc_DM_cp%_t48h	pw_sign	YSc_DM_lipids%_t48	pw_sign	YS_Weight_t0	pw_sign	YS_Weight_t1	pw_sign	YS_Weight_t2	pw_sign	YS_Weight_t3	pw_sign	YS_Weight_t4	pw_sign	YS_Weight_t5	pw_sign	YS_Weight_t6	pw_sign	YS_Weight_t7	pw_sign	YS_rel.weight_t0	pw_sign	YS_rel.weight_t1	pw_sign	YS_rel.weight_t2	pw_sign	YS_rel.weight_t3	pw_sign	YS_rel.weight_t4	pw_sign	YS_rel.weight_t5	pw_sign	YS_rel.weight_t6	pw_sign	YS_rel.weight_t14	pw_sign	BW_t0	pw_sign	BW_t0.5
MA2_9	1	3	nvt	0	0	1									5.373	a	3.16	b	1.09	c	0.51	d	0.16	e	0.09	e	0.01	e	0.002	e																	43.4
MA2_9	1	3	nvt	24	0	1																																									43.35
MA2_9	1	3	nvt	48	0	1																																									43.43
MA2_9	1	3	nvt	72	0	1																																									43.43
MA2_9	1	3	nvt	96	0	1																																									43.35
MA2_9	1	3	nvt	120	0	1																																									43.4
MA2_9	1	3	nvt	144	0	1																																									43.35
MA1_19	1	1	male_HTearly	0	0	0
MA1_19	1	1	male_HTearly	24	24	0
MA1_22	1	1	female_HTearly	0	0	0									3.57863	b	2.05274	b					0.69	a																							44.29
MA1_22	1	1	female_HTearly	24	24	0									3.55649	b	1.7033	b					0.5656	a																							44.29
MA1_22	1	1	male_HTmid	0	0	0																																									44.26
MA1_22	1	1	male_HTmid	24	24	0																																									44.26
MA1_22	1	1	female_HTmid	0	0	0									4.03013	b	2.14423	b					0.693824	a																							44.19
MA1_22	1	1	female_HTmid	24	24	0									3.60148	b	2.02738	b					0.748804	a																							44.19
MA1_22	1	1	male_HTlate	0	0	0																																									44.34
MA1_22	1	1	male_HTlate	24	24	0																																									44.34
MA1_22	1	1	female_HTlate	0	0	0									4.38569	a	2.61708	a					0.716364	a																							44.57
MA1_22	1	1	female_HTlate	24	24	0									4.32775	a	3.12312	a					0.610533	a																							44.57
MA1_22	1	1	earlyhatch	0	0	0																																									44.64
MA1_22	1	1	earlyhatch	24	24	0																																									44.64
MA1_27	1	1	midhatch	0	0	1													3.4	a
MA1_27	1	1	midhatch	24	0	1													3.58	a
MA1_27	1	1	latehatch	0	0	1													3.38	a
MA1_27	1	1	latehatch	24	0	1													3.16	a
MA1_27	1	1	nvt	0	0	1													2.44	b
MA1_27	1	1	nvt	24	0	1													2.56	b
MA1_1	1	2	nvt	0	0	0
MA1_1	1	2	nvt	48	48	0
MA1_1	2	2	nvt	0	0	0
MA1_1	2	2	nvt	48	48	0
MA1_2	1	2	nvt	0	0	1	25.2	a	27.4	c					6.53	a	3.44	b	1.5	b	0.84	c																									47.3
MA1_2	1	2	nvt	8	0	1	24.8	a	27.8	c					6.53	a	3.27	b	1.38	b	1.05	b																									46.4
MA1_2	1	2	nvt	16	0	1	25	a	27.6	c					6.53	a	2.99	b	1.88	ab	1.21	b																									45.9
MA1_2	1	2	nvt	24	0	1	24.7	a	28	c					6.53	a	5.54	a	2.29	ab	1.52	b																									46.7
MA1_2	1	2	nvt	32	0	1	22.9	b	29.9	b					6.53	a			2.36	ab	1.43	ab																									45.8
MA1_2	1	2	nvt	40	0	1	23.2	b	29.5	b					6.53	a			2.48	ab	1.83	a																									46.5
MA1_2	1	2	nvt	48	0	1	20.9	c	32.1	a					6.53	a			2.79	a	1.96	a																									47.3
MA1_3	1	3	nvt	8	8	0
MA1_3	1	3	nvt	36	36	0
MA1_3	1	3	nvt	8	8	0
MA1_3	1	3	nvt	38	36	0
MA1_4	1	1	nvt	0	0	1																																									44
MA1_4	1	1	nvt	48	0	1																																									44
MA1_4	2	1	shortEggStorage	0	0	1																																									44
MA1_4	2	1	shortEggStorage	48	0	1																																									44
MA1_5	1	3	longEggStorage	2		0
MA1_5	1	3	longEggStorage	2 tot 30h		0
MA1_5	1	3	latehatch	2		0
MA1_5	1	3	latehatch	2 tot 30h		0
MA1_5	2	1	midhatch	0		0											3.62		1.63		1.17		0.91		0.41																						45.31
MA1_5	2	1	midhatch	48		0											3.25		3.1		0.84		0.44		0.42																						45.6
MA1_5	2	1	earlyhatch	0		0											3.15		1.59		1.51		0.79		0.43																						44.88
MA1_5	2	1	earlyhatch	48		0											3.31		1.94		1.22		0.66		0.32																						45.02
MA1_5	2	1	nvt	0		0											4.64		2.37		0.93		0.78		0.58																						44.26
MA1_5	2	1	nvt	48		0											4.02		1.78		1.35		0.47		0.26																						44.3
MA1_6	1	3	nvt	0		0																																									44		50.59
MA1_6	1	3	nvt	12		0																																									43.97		42.41
MA1_6	1	3	nvt	24		0																																									43.92		42.48
MA1_6	1	3	nvt	36		0																																									43.93		42.43
MA1_7	1	1	nvt	24	24	0																																									40.4
MA1_7	1	1	nvt	28	28	0																																									41.4
MA1_7	1	1	nvt	36	36	0																																									41.5
MA1_7	1	1	nvt	44	44	0																																									40.2
MA1_7	1	1	nvt	52	52	0																																									39.8
MA1_7	1	1	nvt	60	60	0																																									39.4
MA1_7	1	1	nvt	68	68	0																																									40.9
MA1_7	1	1	nvt	76	76	0																																									40.1
MA1_7	1	1	nvt	84	84	0																																									40.7
MA1_7	1	1	nvt	92	92	0																																									41
MA1_7	1	1	nvt	100	100	0																																									41
MA1_7	1	1	nvt	108	108	0																																									40.8
MA1_7	1	1	nvt	116	116	0																																									40.1
MA1_7	2	1	nvt	36	36	0																																									38
MA1_7	2	1	nvt	60	60	0																																									38.4
MA1_7	2	1	nvt	84	84	0																																									38.6
MA1_7	2	1	nvt	108	108	0																																									38.1
MA1_7	2	1	nvt	124	124	0																																									38.4
MA1_7	3	1	nvt	60	60	0																																									39.7
MA1_7	3	1	nvt	55.9	55.9	0																																									39.3
MA1_7	3	1	nvt	51.8	51.8	0																																									39.2
MA1_7	3	1	nvt	48	48	0																																									40.5
MA1_7	3	1	nvt	43.9	43.9	0																																									39.6
MA1_7	3	1	nvt	39.8	39.8	0																																									40.8
MA1_7	3	1	nvt	36	36	0																																									40.2
MA1_7	3	1	nvt	31.9	31.9	0																																									40.5
MA1_7	3	1	nvt	27.8	27.8	0																																									40.5
MA1_7	3	1	nvt	24	24	0																																									44.2
MA1_8	1	2	nvt	12	12	0																																									43.5
MA1_8	1	2	nvt	24	24	0																																									43.5
MA1_8	1	2	nvt	36	36	0																																									43.5
MA1_8	1	2	nvt	48	48	0																																									43.5
MA1_9	1	3	nvt	24	24	0											4.89				1.27								0.19
MA1_9	1	3	cobb	72	24	0											4.8				1.25								0.16
MA1_9	1	3	cobb	96	24	0											4.95				1.06								0.27
MA1_10	1	2	Ja57	8	8	1									6.88		4.63		3.02		1.8		1.43		1		0.39																				47.4
MA1_10	1	2	Ja57	36	8	1									6.88		4.75		2.87		2.01		1.42		1.07		0.43																				47.4
MA1_10	1	2	Hy_lineW98	8	8	1									6.7		4.63		3.02		1.8		1.43		1		0.39																				43.1
MA1_10	1	2	Hy_lineW98	36	8	1									6.7		4.75		2.87		2.01		1.42		1.07		0.43																				43.1
MA1_10	1	2	maleHT486	8	8	1									6.3		4.63		3.02		1.8		1.43		1		0.39																				44.5
MA1_10	1	2	maleHT486	36	8	1									6.3		4.75		2.87		2.01		1.42		1.07		0.43																				44.5
MA1_11	1	1	maleHT492	6	0	0																																									44.8
MA1_11	1	1	maleHT492	42	36	0																																									44.8
MA1_11	1	1	maleHT498	6	0	0																																									46
MA1_11	1	1	maleHT498	36	30	0																																									46
MA1_11	1	1	maleHT504	6	0	0																																									44.8
MA1_11	1	1	maleHT504	30	24	0																																									44.8
MA1_11	1	1	maleHT510	6	0	0																																									44.6
MA1_11	1	1	maleHT510	24	18	0																																									44.6
MA1_11	1	1	maleHT516	6	0	0																																									43.4
MA1_11	1	1	maleHT516	18	12	0																																									43.4
MA1_11	1	1	maleHT522	6	0	0																																									42.6
MA1_11	1	1	maleHT522	12	6	0																																									42.6
MA1_11	1	1	femaleHT486	6	0	0																																									42.8
MA1_11	1	1	femaleHT486	6	0	0																																									42.8
MA1_11	1	1	femaleHT492	6	0	0																																									44.8
MA1_11	1	1	femaleHT492	42	36	0																																									44.8
MA1_11	1	1	femaleHT498	6	0	0																																									46
MA1_11	1	1	femaleHT498	36	30	0																																									46
MA1_11	1	1	femaleHT504	6	0	0																																									44.8
MA1_11	1	1	femaleHT504	30	24	0																																									44.8
MA1_11	1	1	femaleHT510	6	0	0																																									44.6
MA1_11	1	1	femaleHT510	24	18	0																																									44.6
MA1_11	1	1	femaleHT516	6	0	0																																									43.4
MA1_11	1	1	femaleHT516	18	12	0																																									43.4
MA1_11	1	1	femaleHT522	6	0	0																																									42.6
MA1_11	1	1	femaleHT522	12	6	0																																									42.6
MA1_11	1	1	maleHT492	6	0	0																																									42.8
MA1_11	1	1	maleHT492	6	0	0																																									42.8
MA1_11	2	1	maleHT500	6	0	0																																									49.9
MA1_11	2	1	maleHT500	30	24	0																																									49.9
MA1_11	2	1	maleHT508	6	0	0																																									49.4
MA1_11	2	1	maleHT508	22	16	0																																									49.4
MA1_11	2	1	maleHT516	6	0	0																																									49.6
MA1_11	2	1	maleHT516	14	8	0																																									49.6
MA1_11	2	1	femaleHT492	6	0	0																																									49.9
MA1_11	2	1	femaleHT492	6	0	0																																									49.9
MA1_11	2	1	femaleHT500	6	0	0																																									49.9
MA1_11	2	1	femaleHT500	30	24	0																																									49.9
MA1_11	2	1	femaleHT508	6	0	0																																									49.4
MA1_11	2	1	femaleHT508	22	16	0																																									49.4
MA1_11	2	1	femaleHT516	6	0	0																																									49.6
MA1_11	2	1	femaleHT516	14	8	0																																									49.6
MA1_11	2	1	nvt	6	0	0																																									49.9
MA1_11	2	1	nvt	6	0	0																																									49.9
MA1_12	2	2	nvt	24	24	0
MA1_12	2	2	nvt	48	48	0
MA1_12	3	2	nvt	24	24	0
MA1_12	3	2	nvt	48	48	0
MA1_13	1	3	nvt	39	39	0											3.4	b			1.3
MA1_13	1	3	nvt	12	12	0											4.1	a			1.3
MA1_14	1			8	8	0
MA1_14	1			3	8	0
MA1_16	1	2	nvt	0	0	0					45.3	b	57.3	a					2.2	b															3.8	b
MA1_16	1	2	nvt	48	48	0					49.8	a	50.6	b					2.8	a															6.1	a
MA1_17	1	1	nvt	0	0	0
MA1_17	1	1	nvt	24	24	0
MA1_17	1	1	nvt	48	48	0
MA1_18	1	3	nowaterCHICKS	34	34	0
MA1_18	1	3	waterCHICKS	34	0	0
MA1_18	1	3	nowaterCHICKS	0	34	0
MA1_18	1	3	waterCHICKS	0	0	0
MA1_18	1	3	nowaterPOULTS	48	48	0
MA1_18	1	3	waterPOULTS	48	0	0
MA1_18	1	3	nowaterPOULTS	0	48	0
MA1_18	1	3	waterPOULTS	0	0	0
MA1_18	2	3	CHICKS	34	34	0
MA1_18	2	3	CHICKS	34	0	0
MA1_18	2	3	POULTS	48	48	0
MA1_18	2	3	POULTS	48	0	0
MA1_18	4	3	CHICKS	34	34	0
MA1_18	4	3	CHICKS	0	34	0
MA1_18	4	3	CHICKS	34	0	0
MA1_18	5	3	CHICKS	34	34	0
MA1_18	5	3	CHICKS	0	34	0
MA1_20	1	3	nvt	0	0	1
MA1_20	1	3	nvt	18	0	1
MA1_20	1	3	nvt	36	0	1
MA1_21	1	1	nvt	0	0	0																																									39.8
MA1_21	1	1	nvt	24	24	0																																									39.9
MA1_21	1	1	nvt	48	48	0																																									39.6
MA1_23	1	2	male_cobb	0	24	0
MA1_23	1	2	male_cobb	24	24	0
MA1_23	1	2	male_turkey	0	24	0
MA1_23	1	2	male_turkey	24	24	0
MA1_23	1	2	female_cobb	0	24	0
MA1_23	1	2	female_cobb	24	24	0
MA1_23	1	2	female_turkey	0	24	0
MA1_23	1	2	female_turkey	24	24	0
MA1_23	1	2	male_cobbHTlate	0	24	0
MA1_23	1	2	male_cobbHTlate	24	24	0
MA1_23	1	2	male_turkeyHTlate	0	24	0
MA1_23	1	2	male_turkeyHTlate	24	24	0
MA1_23	1	2	female_cobbHTlate	0	24	0
MA1_23	1	2	female_cobbHTlate	24	24	0
MA1_23	1	2	female_turkeyHTlate	0	24	0
MA1_23	1	2	female_turkeyHTlate	24	24	0
MA1_27	1	1	HT487	6	6	0
MA1_27	1	1	HT487	35	35	0
MA1_27	1	1	HT494	6	6	0
MA1_27	1	1	HT494	28	28	0
MA1_27	1	1	HT500	6	6	0
MA1_27	1	1	HT500	22	22	0
MA1_27	1	1	HT516	6	6	0
MA1_27	1	1	HT516	6	6	0
MA1_27	2	1	HT487	6	6	0
MA1_27	2	1	HT487	35	35	0
MA1_27	2	1	HT494	6	6	0
MA1_27	2	1	HT494	28	28	0
MA1_27	2	1	HT500	6	6	0
MA1_27	2	1	HT500	22	22	0
MA1_27	2	1	HT516	6	6	0
MA1_27	2	1	HT516	6	6	0
MA1_29	2	2	male_HGline	0	0	1
MA1_29	2	2	male_HGline	72	0	1
MA1_29	2	2	male_LGline	0	0	1
MA1_29	2	2	male_LGline	72	0	1
MA1_29	2	2	female_HGline	0	0	1
MA1_29	2	2	female_HGline	72	0	1
MA1_29	2	2	female_LGline	0	0	1																																							0.07
MA1_29	2	2	female_LGline	72	0	1																																							0.14
MA1_29	3	2	nvt	0	0	1
MA1_29	3	2	nvt	16	0	1
MA2_1	1	3	nvt	0	0	0															1.66																3.3										38.3
MA2_1	1	3	nvt	16	16	0															1.44																3.1										37.4
MA2_1	1	3	nvt	32	32	0															1.04																2.3										38.2
MA2_1	1	3	nvt	48	48	0															1.52																3.7										38.1
MA2_2	1	1	nvt	0	0	0
MA2_2	1	1	nvt	48	48	0
MA2_4	1	3	flock35wkn	0	0	0																																									40	a
MA2_4	1	3	flock35wkn	4	4	0																																									38.7	b
MA2_4	1	3	flock35wkn	10	10	0																																									38.1	b
MA2_4	2	3	flock45wkn	0	0	0																																									43.8	a
MA2_4	2	3	flock45wkn	4	4	0																																									42.9	ab
MA2_4	2	3	flock45wkn	10	10	0																																									42.3	b
MA2_4	3	3	flock56wkn	0	0	0																																									46.8	a
MA2_4	3	3	flock56wkn	4	4	0																																									45.4	b
MA2_4	3	3	flock56wkn	10	10	0																																									45	b
MA2_6	1	1	nvt	3	3	0																																									49.04
MA2_6	1	1	nvt	39	39	0																																									49.13
MA2_8	1	2	nvt	6	6	0											5.16		2.16		2.02		0.79		0.74	ab							7.61		2.72		2.42		0.82		0.62	ab
MA2_8	1	2	nvt	30	30	0											5.07		2.85		1.46		0.68		0.27	b							8.15		3.6		2.67		0.69		0.24	b
MA2_8	1	2	nvt	54	54	0											5.07		2.96		1.86		1.1		0.91	a							8.15		5.24		2.44		1.34		0.88	a
MA2_8	2	2	nvt	6	6	0											3.65		2.19		1.39		0.78	b	0.46								6.08		3.26	b	1.85	b	0.88	b	0.48
MA2_8	2	2	nvt	30	30	0											3.5		2.37		1.66		1.66	a	0.51								6.82		3.81	b	2.49	ab	2.08	a	0.54
MA2_8	2	2	nvt	54	54	0											3.5		2.64		2.04		1.45	a	0.91								6.82		5.67	a	3.4	a	2.1	a	1.24
MA2_8	3	2	nvt	6	6	0
MA2_8	3	2	nvt	30	30	0
MA2_8	3	2	nvt	54	54	0
MA2_10	1	1	YoungFlock	6.5	6.5	0																									16.83																48.3	a
MA2_10	1	1	YoungFlock	21.5	21.5	0																									15.07																45	b
MA2_10	1	1	OldFlock	6.5	6.5	0
MA2_10	1	1	OldFlock	21.5	21.5	0
MA2_11	1	1	nvt	0	0	0
MA2_11	1	1	nvt	48	48	0
MA2_12	1	2	nvt	12	12	1											4.3		1.6		1
MA2_12	1	2	nvt	18	12	1											4.3		2.2		1.1
MA2_12	1	2	nvt	24	12	1											4.3		2		1
MA2_12	1	2	nvt	30	12	1													2.3		0.9
MA2_12	1	2	nvt	36	12	1													2.2		0.8
MA2_12	1	2	nvt	42	12	1													1.7		1
MA2_12	1	2	nvt	48	12	1													2.1		0.9
MA2_13	1	1	nvt	8	8	1
MA2_13	1	1	nvt	32	8	1
MA2_13	1	1	nvt	56	8	1
MA2_14	1	2	nvt	0	0	0
MA2_14	1	2	nvt	12	12	0
MA2_14	1	2	nvt	24	24	0
MA2_14	1	2	nvt	36	36	0
MA2_14	1	2	nvt	48	48	0
MA2_16	1	1	nvt	6	6	0																																									48.36
MA2_16	1	1	nvt	36	36	0																																									47.55
MA2_17	1	1	earlyhatch	3	3	0																																									50.2
MA2_17	1	1	earlyhatch	26	26	0																																									50.4
MA2_17	1	1	midhatch	3	3	0																																									51
MA2_17	1	1	midhatch	19	19	0																																									50.6
MA2_17	1	1	latehatch	3	3	0																																									51.2
MA2_17	1	1	latehatch	13	13	0																																									51.7
MA2_19	1	2	YoungFlock	0	0	1
MA2_19	1	2	YoungFlock	48	0	1
MA2_19	2	2	MediumAgeFlock	0	0	1
MA2_19	2	2	MediumAgeFlock	48	0	1
MA2_19	3	2	OldFlock	0	0	1
MA2_19	3	2	OldFlock	48	0	1
MA2_20	3	2	nvt	0	0	0																																									51.7
MA2_20	3	2	nvt	27	27	0																																									51.7
MA2_21	1	2	nvt	0	0	0									6.88				2.63				0.53
MA2_21	1	2	nvt	48	0	0									6.88				3.1				1.1
MA2_22	1	1	earlyhatch	3	3	0
MA2_22	1	1	earlyhatch	43.3	43.3	0
MA2_22	1	1	midhatch	3	3	0
MA2_22	1	1	midhatch	32.2	32.2	0
MA2_22	1	1	latehatch	3	3	0
MA2_22	1	1	latehatch	26.5	26.5	0
MA2_24	1	1	Cage	0	0	0																																									42.4
MA2_24	1	1	Cage	72	72	0																																									43.8
MA2_24	1	1	Floor	0	0	0																																									44.6
MA2_24	1	1	Floor	72	72	0																																									44.9
MA2_25	1	2	nvt	0	0	1
MA2_25	1	2	nvt	48	0	1
MA2_26	1	3	nvt	0	?	0											2.65		2.6										0.22
MA2_26	1	3	nvt	24	?	0											2.73		2.25										0.05
MA2_26	1	3	nvt	48	?	0											2.75		1.59										0.05
MA2_27	1	2	nvt	10	4	0
MA2_27	1	2	nvt	30	24	0
MA2_29	1	1	nvt	0	0	1													1.79		0.79																										44
MA2_29	1	1	nvt	72	0	1													1.48		0.94																										44
MA2_34	1	2	nvt	12	12	1									5.55		3.47		1.69	a	1.21		1.03		0.96		0.446		0.446																		41.2
MA2_34	1	2	nvt	24	12	1									5.55		3.69		1.76	a	1.29		1.06		0.96		0.539		0.539																		41.2
MA2_34	1	2	nvt	36	12	1									5.55		3.85		1.8	ab	1.29		1.09		0.976		0.567		0.567																		41.2
MA2_34	1	2	nvt	48	12	1									5.55		3.81		1.93	ab	1.32		1.09		0.979		0.551		0.551																		41.2
MA2_34	1	2	nvt	60	12	1									5.55		3.87		2.44	b	1.36		1.13		1.016		0.604		0.604																		41.2
MA2_34	1	2	nvt	72	12	1									5.55		3.96		2.58	b	1.41		1.25		1.031		0.654		0.654																		41.2
MA2_35	1	2	nvt	0	0	0
MA2_35	1	2	nvt	48	48	0
MA3-Yu et al., 2016	2	2	2	0	0	0	0	a	0	a	0	a	0	a	0	a	0	a	0	a	0	a	0	a	0	a	0	a	0	a	0	a	0	a	0	a	0	a	0	a	0	a	0	a	0	a	0	a	0
MA3-Yu et al., 2016	2	2	2	0	0	0		b		b		b		b		b		b		b		b		b		b		b		b		b		b		b		b		b		b		b		b		b
MA3-Yu et al., 2016	2	2	2	0	0	0		c		c		c		c		c		c		c		c		c		c		c		c		c		c		c		c		c		c		c		c		c
MA3-Yu et al., 2016	2	2	2	0	0	0		d		d		d		d		d		d		d		d		d		d		d		d		d		d		d		d		d		d		d		d		d
MA3-Yu et al., 2016	2	2	2	0	0	0		e		e		e		e		e		e		e		e		e		e		e		e		e		e		e		e		e		e		e		e		e
MA3-Yu et al., 2016	2	2	2	0	0	0		ab		ab		ab		ab		ab		ab		ab		ab		ab		ab		ab		ab		ab		ab		ab		ab		ab		ab		ab		ab		ab
MA3-Yu et al., 2016	2	2	2	0	0	0		bc		bc		bc		bc		bc		bc		bc		bc		bc		bc		bc		bc		bc		bc		bc		bc		bc		bc		bc		bc		bc
MA3-Yu et al., 2016	2	2	2	0	0	0		cd		cd		cd		cd		cd		cd		cd		cd		cd		cd		cd		cd		cd		cd		cd		cd		cd		cd		cd		cd		cd
MA3-Yu et al., 2016	2	2	2	72	72	0		de		de		de		de		de		de		de		de		de		de		de		de		de		de		de		de		de		de		de		de		de
MA3-Yu et al., 2016	2	2	2	72	72	0
MA3-Yu et al., 2016	2	2	2	72	72	0
MA3-Yu et al., 2016	2	2	2	72	72	0
MA3-Yu et al., 2016	2	2	2	72	72	0
MA3-Yu et al., 2016	2	2	2	72	72	0
MA3-Yu et al., 2016	2	2	2	72	72	0
MA3-Yu et al., 2016	2	2	2	72	72	0
MA3-Uni et al., 2003	1	1	nvt	0	0	0
MA3-Uni et al., 2003	1	1	nvt	48	48	0
MA3-Uni et al., 1998	1	3	nvt	0	0	1
MA3-Uni et al., 1998	1	3	nvt	36	0	1
MA3-Xin and Lee, 1997	1	2	nvt	0	0	1																															0.64				1.27
MA3-Xin and Lee, 1997	1	2	nvt	0	0	1																															0.64				1.27
MA3-Xin and Lee, 1997	1	2	nvt	72	0	1																															1.4				20.3
MA3-Xin and Lee, 1997	1	2	nvt	72	0	1																															1.4				20.3
MA3-Xin and Lee, 1997	1	2	nvt	72	72	0																															1.4				20.3
MA3-Price et al., 2015	1	3	nvt	0	0	1
MA3-Price et al., 2015	1	3	nvt	6	0	1
MA3-Price et al., 2015	1	3	nvt	12	0	1
MA3-Price et al., 2015	1	3	nvt	24	0	1
MA3-Shira et al., 2005	1	3	nvt	0	0	0
MA3-Shira et al., 2005	1	3	nvt	72	72	0
MA3-Dibner et al., 1998	1	3	nvt	0	0	0
MA3-Dibner et al., 1998	1	3	nvt	48	48	0
MA3-Dibner et al., 1998	2	3	challenge	0	0	0
MA3-Dibner et al., 1998	2	3	challenge	48	48	0
MA3-Geyra et al., 2001	1	1	nvt	0	0	0
MA3-Geyra et al., 2001	1	1	nvt	48	48	0
MA3-Mozdziak et al., 2002	1	2	nvt	0	0	0
MA3-Mozdziak et al., 2002	1	2	nvt	72	0	0
MA3-Halevy et al., 2000	1	1	nvt	0	0	0
MA3-Halevy et al., 2000	1	1	nvt	48	48	0
MA3-Van de Ven et al., 2012	1	3	1-Hatchery	0	0	1
MA3-Van de Ven et al., 2012	1	1	2-Patio	0	0	1
MA3-Van de Ven et al., 2012	1	3	3-Hatchery	0	0	1
MA3-Van de Ven et al., 2012	1	1	4-Patio	0	0	1
MA3-Van de Ven et al., 2011	1	1	1-Hatchery	0	0	1									8
MA3-Van de Ven et al., 2011	1	1	1-Hatchery	0	0	1									7
MA3-Van de Ven et al., 2011	1	1	1-Hatchery	0	0	1									6.5
MA3-Van de Ven et al., 2011	1	1	2-Patio	0	0	1									8.5
MA3-Van de Ven et al., 2011	1	1	2-Patio	0	0	1									7
MA3-Van de Ven et al., 2011	1	1	2-Patio	0	0	1									6.6
MA3-Van de Ven et al., 2013	1	1	1-Hatchery	0	0	1									6.64	a	6.26										2.24	b	3.12	a	-62
MA3-Van de Ven et al., 2013	1	1	1-Hatchery	0	0	1									6.16	a											2.99	a			-52
MA3-Van de Ven et al., 2013	1	1	1-Hatchery	0	0	1									5.53	b											3.42	a			-35
MA3-Van de Ven et al., 2013	1	1	2-Patio	0	0	1											5.95												2.64	b	-70
MA3-Van de Ven et al., 2013	1	1	2-Patio	0	0	1																									-50
MA3-Van de Ven et al., 2013	1	1	2-Patio	0	0	1																									-40
MA3-Maiorka et al., 2003	1	2	with_water	0	0	0																											6.84		4.31		1.98
MA3-Maiorka et al., 2003	1	2	with_water	72	0	0																											6.18		3.89		1.94
MA3-Maiorka et al., 2003	1	2	nowater	0	72	0																											6.74		3.31		1.97
MA3-Maiorka et al., 2003	1	2	nowater	72	72	0																											6.27		4.89		1.95
MA3-Simon et al., 2014	1	1	Ross308	0	0	0
MA3-Simon et al., 2014	1	1	Ross308	72	72	0
MA3-Simon et al., 2014	1	1	Lohman Brown	0	0	0
MA3-Simon et al., 2014	1	1	Lohman Brown	72	72	0
MA3-Nielsen et al., 2010	1	1	Ross308	0	0	1
MA3-Nielsen et al., 2010	1	1	Ross308	0	0	1
MA3-Nielsen et al., 2010	1	1	Ross308	0	0	1
MA3-Nielsen et al., 2010	1	1	LB	0	0	1
MA3-Nielsen et al., 2010	1	1	LB	0	0	1
MA3-Nielsen et al., 2010	1	1	LB	0	0	1
MA3-Lourens (99/3)	1	1	1-light weight eggs (64-66g)	NA		0
MA3-Lourens (99/3)	1	1	2-middel weight eggs (70-72g)	NA		0
MA3-Lourens (99/3)	1	1	3-Heavy weight eggs (78-84g)	NA	NA	0
MA3-Richards et al., 2010	1	1	nvt	0	0	1
MA3-Richards et al., 2010	1	1	nvt	48	0	1
[truncated: 147 more columns]

## Sheet: CODE_REFERENCE_WITH_PAPERINFO
Journal	Author year	Code_Reference (paper)
Int. Journal of Poultry Science	Ell-Husseini2008	MA2_9
Poultry Sc	Oliviera2015	MA1_19
Poultry Sc	Powell2016	MA1_22
Animal	Wang2014	MA1_27
Poultry Science	Batal2002	MA1_1
Asian-Austr_J_an_sc	Bhanja2009	MA1_2
Animal Production Science,	Bhuiyan, 2011	MA1_3
Poultry Science	Bigot, 2003	MA1_4
Poultry Science	Careghi, 2005	MA1_5
J. Appl. Poult.	Daşkıran, 2012	MA1_6
Poultry Science	Fanguy, 1980	MA1_7
Brazilian Journal of Poultry Science	Franco, 2006	MA1_8
Acta Veterinaria Hungarica	Gaglo-Disse, 2010	MA1_9
Brazilian Journal of Poultry Science	Gonzales, 2008	MA1_10
Poultry Science	Hager, 1983	MA1_11
Int. Journal of Poultry Science	Henderson, 2008	MA1_12
J. Appl. Poult. Res.	Joseph, 2005	MA1_13
J. Appl. Poult.	Kidd, 2007	MA1_14
Poultry Science	Moran, 1980	MA1_16
Poultry Science	Nir, 1993	MA1_17
J. Appl. Poult. Res.	Noy and Sklan, 1999	MA1_18
J. Appl. Animal . Res.	Petek, 2007	MA1_20
British Poultry Science	Pinchasov, 1993	MA1_21
J. Appl. Poult. Res.	Sklan, 2000	MA1_23
Poultry Science	Wyatt, 1985	MA1_28
Poultry Science	Zhao, 2014	MA1_29
South African Journal of Animal Science	Abed, 2011	MA2_1
Asian-Aust. J. Anim. Sci.	Ao_2012	MA2_2
Poultry Science	Bergoug2013	MA2_4
Veterinarni Medicina,	Cengiz	MA2_6
Poultry Science	Corless1999	MA2_8
Livestock Sc	El-Sabry2013	MA2_10
British Journal of Nutrition	Geyra2001	MA2_11
Poultry Science	Gonzales, 2003	MA2_12
British Poultry Science	Juul-Madsen, 2004	MA2_13
JPSA	Khosravinia2015	MA2_14
Poultry Science	Kornasio2011	MA2_16
Poultry Sc	Lamot2014	MA2_17
British Poultry Science	Mamoud2012	MA2_19
Poultry Science	Noy en Pinchasov, 1993	MA2_20
Poultry Science	Noy en Sklan, 1999	MA2_21
Poultry Sc	Powell2016	MA2_22
Poultry Sc	Simon2015	MA2_24
Poultry Science	Sklan en Noy2000	MA2_25
Journal of Animal and Veterinary Advances	Tabedian2009	MA2_26
??	Twinning1978	MA2_27
Poultry Science	vdBrand2010	MA2_29
Italian Journal of Animal Science	Yang2009	MA2_34
Poultry Science	Yi2005	MA2_35
	MA3-Yu et al., 2016	MA3_20
	MA3-Uni et al., 2003	MA3_15
	MA3-Uni et al., 1998	MA3_14
	MA3-Xin and Lee, 1997	MA3_19
	MA3-Price et al., 2015	MA3_9
	MA3-Shira et al., 2005	MA3_11
	MA3-Dibner et al., 1998	MA3_1
	MA3-Geyra et al., 2001	MA3_13
	MA3-Mozdziak et al., 2002	MA3_6
	MA3-Halevy et al., 2000	MA3_2
	MA3-Van de Ven et al., 2012	MA3_18
	MA3-Van de Ven et al., 2011	MA3_16
	MA3-Van de Ven et al., 2013	MA3_17
	MA3-Maiorka et al., 2003	MA3_5
	MA3-Simon et al., 2014	MA3_12
	MA3-Nielsen et al., 2010	MA3_7
	MA3-Hayashi et al., 2013	MA3_3
	MA3-Lourens (99/3)	MA3_4
	MA3-Richards et al., 2010	MA3_10
